# Supplementary material for: Synergistic Activity of Pep16, a Promising New Antibacterial Pseudopeptide against Multidrug-Resistant Organisms, in Combination with Colistin against Multidrug-Resistant Escherichia coli, In Vitro and in a Murine Peritonitis Model
Source: Antibiotics (Basel). 2023 Jan 3;12(1):81. doi: 10.3390/antibiotics12010081 (PMC9854584; doi:10.3390/antibiotics12010081)
Supplement: Supplementary file 1 [file antibiotics-12-00081-s001.zip]

Archive with 2 entries (2 files):
- antibiotics-2111717-Supplementary Figure S1.pdf
- antibiotics-2111717-supplementary-table S1.csv
