# Supplementary material for: Synergistic Activity of Pep16, a Promising New Antibacterial Pseudopeptide against Multidrug-Resistant Organisms, in Combination with Colistin against Multidrug-Resistant Escherichia coli, In Vitro and in a Murine Peritonitis Model
Source: Antibiotics (Basel). 2023 Jan 3;12(1):81. doi: 10.3390/antibiotics12010081 (PMC9854584; doi:10.3390/antibiotics12010081)
Supplement: Supplementary file 1 [file antibiotics-12-00081-s001.zip › antibiotics-2111717-supplementary-table S1.csv]

	Time	Pep16 concentration	Median concentration
		(mg/L)	at each time-point (mg/L)
T0	0	1.1	1.1
	0	1.16
	0	1.1
T0.5	30 min	1.92	1.18
	30 min	1.18
	30 min	1.14
T1	1h	1.47	1.63
	1h	1.52
	1h	1.55
	1h	4.2
	1h	1.7
	1h	1.9
T3	3h	3.01	2.58
	3h	2.14
T6	6h	4.36	3.0
	6h	3.09
	6h	1.32
	6h	2.6								720
	6h	3.1
	6h	2.9
T12	12h	2.8	2.2
	12h	1.6
	12h	2.4
	12h	1.7
	12h	1.9
T24	24h	1.2	1.2
	24h	1.2
	24h	1.2
